# Supplementary material for: Questionnaire survey on cervical cancer screening and HPV awareness among patients at a local cancer center in Japan
Source: BMC Womens Health. 2024 Jul 16;24:402. doi: 10.1186/s12905-024-03256-z (PMC11251239; doi:10.1186/s12905-024-03256-z)
Supplement: Supplementary file 1 — Supplementary Material 1 [file 12905_2024_3256_MOESM1_ESM.xlsx]

## Sheet: cytology screening
		Question about cytology screening
		age at visit to our hospital
					answer
		1	20-29 years old
		2	30-39 years old
		3	40-49 years old
		4	> 50 years old
		reason of introduction to Gunma Prefectural Cancer Center
							answer
		1	abnormal cytology result
		2	self symptom
		3	visit to a clinic for other reason
		interval of cervical cancer screening
						answer
		1	first screening
		2	≦2 years
		3	2< ≦5 years
		4	5< ≦10 years
		5	> 10 years
		6	never screened
		cue of cervical screening
								answer
		1	advice from mother or relatives
		2	advice from friend
		3	invitaion from local screening programme
		4	understanding of screening significance
		5	health check programme in working place
		6	other reason
		starting age of screening
						answer
		1	20-29 years old
		2	30-39 years old
		3	40-49 years old
		4	> 50 years old
		Have you ever taken other cancer screening ?
				yes	no

## Sheet: Awareness cacner&HPV
		Awareness about cervical cancer and HPV
		Question about cervical cancer
								yes	no
		1	peak incidence rate is around 40 years old
		2	no clinical symptom in very early stage
		3	effectiveness of cervical cancer screening
		4	smoking is a risk factor for cervical cancer
		Qusetion about HPV
									yes	no
		1	sexual transmitted
		2	≧ 50% women potentially transmitted
		3	association of cervical cancer
		4	effect of HPV vaccination against cancer
		5	association of vulva, anal, and mesopharyngeal cancer
